# Supplementary material for: Diversity of two-component systems: insights into the signal transduction mechanism by the Staphylococcus aureus two-component system GraSR
Source: F1000Res. 2014 Nov 17;3:252. Originally published 2014 Oct 27. [Version 2] doi: 10.12688/f1000research.5512.2 (PMC4314665; doi:10.12688/f1000research.5512.2)
Supplement: Data for signal transduction mechanism of GraSR in Staphylococcus aureus — Files containing the CD data for GraS, GraR and its different constructs, GraX and BceR ( Figure 11) are provided. The averaged raw data for Figure 2b that were used to calculate the rate constant for phosphorylation are also provided. [file f1000research-3-6135-s0000.tgz]

Archive with 1 entries (1 files):
- 6b59338c-e4ad-483f-b421-8b6fe574e314_Raw_data.zip
